# Supplementary material for: Structural basis of resistance to herbicides that target acetohydroxyacid synthase
Source: Nat Commun. 2022 Jun 11;13:3368. doi: 10.1038/s41467-022-31023-x (PMC9188596; doi:10.1038/s41467-022-31023-x)
Supplement: Supplementary file 3 — Source Data [file 41467_2022_31023_MOESM3_ESM.zip]

Archive with 46 entries (40 files):
- Raw data/
- __MACOSX/._Raw data
- Raw data/raw data_accumulative inhibition (Supplementary Figure 7 and 8 and Supplementary Table 2)/
- __MACOSX/Raw data/._raw data_accumulative inhibition (Supplementary Figure 7 and 8 and Supplementary Table 2)
- Raw data/.DS_Store
- __MACOSX/Raw data/._.DS_Store
- Raw data/raw data_lag phase (Supplementary Figure 4 and Supplementary Table 3)/
- __MACOSX/Raw data/._raw data_lag phase (Supplementary Figure 4 and Supplementary Table 3)
- Raw data/raw data_KM (Supplementary Figure 2 and 3 and Supplementary Table 3)/
- __MACOSX/Raw data/._raw data_KM (Supplementary Figure 2 and 3 and Supplementary Table 3)
- Raw data/raw data_Ki (Supplementary Figure 6 and Table 1)/
- __MACOSX/Raw data/._raw data_Ki (Supplementary Figure 6 and Table 1)
- Raw data/Raw image of Supplementary Figure 1.png
- __MACOSX/Raw data/._Raw image of Supplementary Figure 1.png
- Raw data/raw data inhibition Q0 (Supplementary Figure 5 and Supplementary Table 3)/
- __MACOSX/Raw data/._raw data inhibition Q0 (Supplementary Figure 5 and Supplementary Table 3)
- Raw data/Rawdata_figure6.pzfx
- __MACOSX/Raw data/._Rawdata_figure6.pzfx
- Raw data/raw data_accumulative inhibition (Supplementary Figure 7 and 8 and Supplementary Table 2)/Accumulative inhibition_PS.pzfx
- __MACOSX/Raw data/raw data_accumulative inhibition (Supplementary Figure 7 and 8 and Supplementary Table 2)/._Accumulative inhibition_PS.pzfx
- Raw data/raw data_accumulative inhibition (Supplementary Figure 7 and 8 and Supplementary Table 2)/Accumulative inhibition BS.pzfx
- __MACOSX/Raw data/raw data_accumulative inhibition (Supplementary Figure 7 and 8 and Supplementary Table 2)/._Accumulative inhibition BS.pzfx
- Raw data/raw data_accumulative inhibition (Supplementary Figure 7 and 8 and Supplementary Table 2)/Accumulative inhibition CE.pzfx
- __MACOSX/Raw data/raw data_accumulative inhibition (Supplementary Figure 7 and 8 and Supplementary Table 2)/._Accumulative inhibition CE.pzfx
- Raw data/raw data_accumulative inhibition (Supplementary Figure 7 and 8 and Supplementary Table 2)/Accumulative inhibition_IQ.pzfx
- __MACOSX/Raw data/raw data_accumulative inhibition (Supplementary Figure 7 and 8 and Supplementary Table 2)/._Accumulative inhibition_IQ.pzfx
- Raw data/raw data_accumulative inhibition (Supplementary Figure 7 and 8 and Supplementary Table 2)/Accumulative inhibition_AS.pzfx
- __MACOSX/Raw data/raw data_accumulative inhibition (Supplementary Figure 7 and 8 and Supplementary Table 2)/._Accumulative inhibition_AS.pzfx
- Raw data/raw data_lag phase (Supplementary Figure 4 and Supplementary Table 3)/Mutants lagphase_Quadra replicates.pzfx
- __MACOSX/Raw data/raw data_lag phase (Supplementary Figure 4 and Supplementary Table 3)/._Mutants lagphase_Quadra replicates.pzfx
- Raw data/raw data_KM (Supplementary Figure 2 and 3 and Supplementary Table 3)/.DS_Store
- __MACOSX/Raw data/raw data_KM (Supplementary Figure 2 and 3 and Supplementary Table 3)/._.DS_Store
- Raw data/raw data_KM (Supplementary Figure 2 and 3 and Supplementary Table 3)/KM implicit equation_P197L.pzfx
- __MACOSX/Raw data/raw data_KM (Supplementary Figure 2 and 3 and Supplementary Table 3)/._KM implicit equation_P197L.pzfx
- Raw data/raw data_KM (Supplementary Figure 2 and 3 and Supplementary Table 3)/KM implicit equation_P197T.pzfx
- __MACOSX/Raw data/raw data_KM (Supplementary Figure 2 and 3 and Supplementary Table 3)/._KM implicit equation_P197T.pzfx
- Raw data/raw data_KM (Supplementary Figure 2 and 3 and Supplementary Table 3)/KM implicit equation_S653T.pzfx
- __MACOSX/Raw data/raw data_KM (Supplementary Figure 2 and 3 and Supplementary Table 3)/._KM implicit equation_S653T.pzfx
- Raw data/raw data_KM (Supplementary Figure 2 and 3 and Supplementary Table 3)/KM implicit equation_W574L.pzfx
- __MACOSX/Raw data/raw data_KM (Supplementary Figure 2 and 3 and Supplementary Table 3)/._KM implicit equation_W574L.pzfx
- Raw data/raw data_KM (Supplementary Figure 2 and 3 and Supplementary Table 3)/KM implicit equation_WT.pzfx
- __MACOSX/Raw data/raw data_KM (Supplementary Figure 2 and 3 and Supplementary Table 3)/._KM implicit equation_WT.pzfx
- Raw data/raw data_Ki (Supplementary Figure 6 and Table 1)/Raw data Kis_table 1.pzfx
- __MACOSX/Raw data/raw data_Ki (Supplementary Figure 6 and Table 1)/._Raw data Kis_table 1.pzfx
- Raw data/raw data inhibition Q0 (Supplementary Figure 5 and Supplementary Table 3)/Inibition by Q0.pzfx
- __MACOSX/Raw data/raw data inhibition Q0 (Supplementary Figure 5 and Supplementary Table 3)/._Inibition by Q0.pzfx
